# Supplementary material for: Plastic response of the oyster Ostrea chilensis to temperature and pCO2 within the present natural range of variability
Source: PLoS One. 2020 Jun 29;15(6):e0234994. doi: 10.1371/journal.pone.0234994 (PMC7323991; doi:10.1371/journal.pone.0234994)
Supplement: S1 Data — (XLSX) [file pone.0234994.s001.xlsx]

## Sheet: Table 1
Carbonate system parameters during the experiment conducted with juvenile Ostrea chilensis. pH is reported in total scale, AT: total alkalinity; pCO2: partial pressure of CO2 levels in seawater; [HCO3-]: bicarbonate concentration; [CO32−]: carbonate ion concentration; ΩCa, ΩArag: saturation states of the water with respect to calcite and aragonite minerals, respectively. All values correspond to …
Low pCO2 (target value: 400 µatm)	Temperature	pH (25.0°C)	Salinity (psu)	AT (umol Kg-1)	pCO2 (ppm)	ΩCa	ΩAr	[HCO3-] (umol Kg-1)	[CO32-] (umol Kg-1)
	10	7.755	27.313	1791.06	394.959	1.89223	1.17846	1597.61	76.1146
	10	7.79	27.331	1773.48	355.788	2.02014	1.25821	1566.51	81.2672
	10	7.781	27.691	1867.78	382.647	2.10499	1.31288	1653.7	84.8383
	10	7.774	27.809	1893.21	394.806	2.10747	1.31502	1679.23	84.9902
	10	7.721	27.34	1833.24	442.91	1.80059	1.12151	1650	72.4385
	10	7.757	27.49	1837.36	402.34	1.95784	1.22016	1637.93	78.8257
	10	7.741	27.887	1861.25	423.765	1.93097	1.20525	1664.27	77.9041
	10	7.786	27.934	1853.03	373.538	2.11977	1.32332	1636.54	85.5418
	15	7.687	27.29	1726.21	561.404	1.615	1.01541	1562.03	64.5766
	15	7.783	27.289	1755.45	442.943	2.01826	1.26895	1551.07	80.7005
	15	7.723	27.955	1816.83	534.015	1.86268	1.17413	1628.16	74.7726
	15	7.78	27.652	1791.02	453.901	2.0608	1.29752	1582.38	82.5777
	15	7.771	27.528	1853.89	482.141	2.09046	1.31557	1644.06	83.7053
	15	7.746	27.582	1828.96	507.87	1.95678	1.2317	1631.86	78.3773
	15	7.763	27.48	1846.45	490.738	2.04504	1.28675	1641.11	81.8635
	15	7.766	27.64	1840.79	484.495	2.05756	1.29542	1633.7	82.4421
	20	7.622	27.713	1700.28	792.847	1.43928	0.916968	1555.11	57.1816
	20	7.784	27.692	1682.07	515.238	2.00398	1.27663	1479.47	79.6053
	20	7.747	27.607	1787.07	604.417	1.972	1.25584	1590.49	78.2904
	20	7.761	27.653	1807.77	589.33	2.05616	1.30968	1603.18	81.6571
	20	7.734	27.491	1822.92	638.815	1.95451	1.24414	1629.14	77.5358
	20	7.738	27.538	1856.17	643.642	2.00942	1.27933	1657.57	79.7395
	20	7.742	27.77	1772.05	606.047	1.94008	1.2363	1577.93	77.1073
	20	7.751	27.65	1778.78	595.04	1.98054	1.2615	1581.06	78.6524
High pCO2 (target value: 1000 µtm)	10	7.688	27.201	1822.35	481.704	1.65906	1.03279	1653.51	66.6968
	10	7.586	27.111	1811.22	629.577	1.30577	0.812566	1678.22	52.4695
	10	7.464	27.654	1796.05	859.744	0.983737	0.613472	1695.05	39.6404
	10	7.572	27.651	1811.5	650.005	1.27886	0.797505	1680.5	51.5318
	10	7.464	27.47	1853.19	889.14	1.01129	0.630207	1750.26	40.712
	10	7.384	27.54	1845.59	1094.44	0.832346	0.518834	1760.72	33.5202
	15	7.589	27.696	1590.46	665.348	1.2058	0.759328	1465	48.33
	15	7.508	27.675	1822.35	944.076	1.15211	0.725461	1706.05	46.1724
	15	7.439	27.489	1798.85	1116.69	0.965942	0.607795	1701.27	38.6689
	15	7.42	27.476	1804.46	1176.85	0.926806	0.583141	1710.91	37.0993
	15	7.661	27.8	1848.49	641.018	1.65232	1.04092	1682	66.2674
	15	7.661	27.59	1842.56	640.311	1.64034	1.03255	1677.54	65.7057
	20	7.531	28.127	1811.22	1062.32	1.26747	0.80878	1684.47	50.4956
	20	7.546	28.128	1590.46	895.988	1.14813	0.732631	1472.35	45.7414
	20	7.582	27.522	1783.91	924.007	1.38059	0.878921	1646.39	54.7798
	20	7.587	27.582	1810.07	925.331	1.41813	0.903029	1669.13	56.2917
	20	7.588	27.72	1814.85	924.195	1.42867	0.910229	1672.71	56.7625
	20	7.652	27.55	1835.57	794.813	1.65515	1.05383	1671.59	65.6864

## Sheet: Figure 1
Annual variation of environmental parameters in the Quempillén Estuary, Southern Chile
Date	Temperature (°C)	Salinity	pCO2	pH	ΩCa	ΩAr
2016-12-16	14.9	32.256	371.734	7.9048	3.4541	2.2059
2016-12-19	15.2	32.021	324.763	7.9591	3.8302	2.4462
2016-12-22	18.8	26.481	232.711	8.0951	3.9089	2.4707
2016-12-25	20.2	26.183	291.362	8.0392	3.5513	2.2495
2016-12-28	23.6	28.166	152.125	8.3102	6.0468	3.896
2016-12-31	19.5	30.336	229.75	8.1328	4.9612	3.1857
2017-01-03	15.5	32.03	328.964	7.9591	3.8357	2.4514
2017-01-06	15.9	30.228	394.717	7.8895	3.1278	1.9908
2017-01-09	19.7	27.157	132.07	8.3042	5.7751	3.6685
2017-01-12	16.9	30.818	326.785	7.9733	3.7488	2.3956
2017-01-15	16.8	31.791	284.742	8.029	4.3559	2.7903
2017-01-18	16.1	32.188	347.083	7.9515	3.8306	2.4523
2017-01-22	24.1	28.713	165.226	8.2928	6.033	3.9005
2017-01-24	23.6	29.696	142.562	8.3371	6.6703	4.3212
2017-01-27	20.9	31.035	164.167	8.2697	6.4456	4.1623
2017-01-31	19.3	31.288	253.778	8.1028	4.9148	3.163
2017-02-02	15.3	32.644	390.062	7.8984	3.4948	2.2358
2017-02-05	19.3	30.422	296.454	8.0439	4.2757	2.7448
2017-02-08	21.8	31.137	135.649	8.3338	6.9363	4.4912
2017-02-11	20.4	31.715	200.439	8.1969	5.8166	3.7582
2017-02-20	20	21.446	507.724	7.8177	1.9074	1.1794
2017-02-23	21.9	19.5	328.745	7.9833	2.3479	1.4419
2017-03-16	14.6	31.301	479.335	7.8043	2.7375	1.7429
2017-03-19	14.1	32.105	503.522	7.7785	2.6415	1.6834
2017-03-22	19.5	27.9	239.075	8.096	4.0859	2.6018
2017-03-25	15.3	30.295	389.171	7.8821	3.051	1.9397
2017-03-28	15.3	31.102	412.562	7.8653	3.0486	1.9427
2017-03-31	13.9	32.555	586.212	7.7232	2.4046	1.5335
2017-04-03	14.5	31.919	530.473	7.7679	2.5957	1.6549
2017-04-06	15	27.337	482.61	7.7912	2.2932	1.4421
2017-04-09	15.2	28.582	391.918	7.8557	2.6	1.6434
2017-04-12	14.6	31.081	357.886	7.9048	3.2705	2.0809
2017-04-15	14.1	32.157	469.755	7.8085	2.8463	1.8142
2017-04-18	13.6	32.351	576.26	7.7232	2.3784	1.5151
2017-04-21	15.1	28.294	271.118	7.999	3.521	2.2227
2017-04-27	13.7	27.206	746.011	7.5943	1.4268	0.8944
2017-04-30	13.3	31.981	NO DATA	7.662	NO DATA	NO DATA
2017-05-12	13.2	30.584	608.429	7.6827	2.0046	1.27
2017-05-15	13	24.569	615.141	7.6148	1.222	0.7562
2017-05-18	11.7	14.506	1105.84	7.2291	0.2259	0.1314
2017-05-21	10.2	7.443	1452.01	6.9684	0.0633	0.0352
2017-05-24	11.3	21.419	799.509	7.4594	0.6894	0.4184
2017-05-27	11.8	28.169	478.876	7.7271	1.9237	1.2059
2017-05-30	11.6	31.856	554.576	7.7025	2.2035	1.3966
2017-06-01	11.7	28.864	579.174	7.662	1.7366	1.0911
2017-06-05	10.9	19.545	676.273	7.5062	0.6933	0.4159
2017-06-08	10.8	21.782	689.103	7.5154	0.8104	0.4924
2017-06-11	11.7	30.836	478.381	7.7479	2.2974	1.4524
2017-06-15	8.1	14.014	544.351	7.4609	0.3778	0.2177
2017-06-18	7.6	11.526	826.1	7.2347	0.1653	0.0936
2017-06-20	8.3	19.663	770.032	7.4097	0.5242	0.3133
2017-06-23	8.9	13.283	1018.74	7.1967	0.1783	0.1024
2017-06-26	10.7	30.961	517.65	7.7033	2.0873	1.3176
2017-06-29	10.7	29.553	502.305	7.7033	1.949	1.2251
2017-07-02	10.8	13.726	801.002	7.3465	0.2875	0.1661
2017-07-05	8.7	17.081	772.607	7.3843	0.4097	0.2411
2017-07-08	9.4	22.39	598.346	7.5559	0.9233	0.5614
2017-07-11	9.9	23.245	533.248	7.6148	1.1221	0.6859
2017-07-14	9.5	29.885	484.268	7.7025	1.9756	1.2406
2017-07-17	9.2	19.261	351.537	7.7251	1.1271	0.673
2017-07-26	10.8	29.487	535.95	7.6827	1.8697	1.1752
2017-07-30	10.6	29.832	478.207	7.7232	2.0675	1.3005
2017-08-04	11	29.521	460.753	7.7423	2.1342	1.3421
2017-08-07	9.9	22.602	466.758	7.6611	1.2079	0.736
2017-08-10	10	11.425	655.086	7.3448	0.2139	0.1215
2017-08-13	9.9	12.712	586.008	7.4165	0.2917	0.1671
2017-08-17	10.5	8.673	686.521	7.2722	0.1357	0.0758
2017-08-19	9.9	8.49	727.303	7.2291	0.1168	0.0651
2017-08-25	10	28.742	456.432	7.7215	1.9405	1.2149
2017-08-29	10.6	17.219	508.214	7.5694	0.6566	0.388
2017-08-31	9.7	16.012	485.125	7.5636	0.5937	0.3476
2017-09-03	11.6	20.317	433.752	7.6827	1.0811	0.6524
2017-09-06	10.7	20.719	398.388	7.7065	1.1698	0.7064
2017-09-10	10.3	29.238	550.829	7.6629	1.7641	1.107
2017-09-12	10.6	29.693	640.018	7.6148	1.6211	1.0193
2017-09-15	11.4	16.037	681.085	7.4725	0.5016	0.2946
2017-09-24	12	30.737	794.981	7.5665	1.5562	0.9841
2017-09-27	12.3	27.904	961.452	7.4747	1.0884	0.6822
2017-09-30	12.9	22.315	580.186	7.632	1.1633	0.7116
2017-10-06	13.2	26.32	785.091	7.5442	1.16	0.7238
2017-10-09	11.4	30.412	837.664	7.5338	1.4101	0.8899
2017-10-12	11.4	23.323	NO DATA	7.0388	0.292	0.1791
2017-10-15	14	27.65	941.116	7.51	1.1948	0.7507
2017-10-19	13.2	30.204	1346.37	7.3804	0.9927	0.6282
2017-10-21	15	28.674	1645.61	7.3116	0.7879	0.4979
2017-10-28	13.5	20.378	936.073	7.4431	0.6724	0.4073
2017-11-01	13.2	15.499	435.969	7.6611	0.764	0.4486
2017-11-05	13.8	29.87	304.863	7.9405	3.2958	2.0861
2017-11-08	13.8	30.532	275.361	7.9856	3.7463	2.376
2017-11-27	22.7	25.659	152.481	8.2858	5.2296	3.3263
2017-11-29	19	27.061	169.332	8.209	4.8761	3.0909
2017-12-02	20.8	29.861	229.92	8.1438	4.9147	3.1616
2017-12-05	19.2	31.476	270.08	8.0762	4.6601	2.9999
2017-12-08	15.1	31.847	338.867	7.9405	3.6602	2.3361
2017-12-11	19.9	29.455	287.45	8.0558	4.1831	2.6812
2017-12-14	15.1	30.629	316.979	7.9559	3.5744	2.2738
2017-12-17	18.9	25.444	197.831	8.1461	4.0727	2.5632
2017-12-20	18.1	28.724	249.407	8.0692	4.0563	2.582
2017-12-23	14.7	31.15	309.017	7.9591	3.6386	2.3161
2017-12-26	19.1	20.341	237.389	8.0558	2.7013	1.6561
2017-12-29	17.4	9.54	742.312	7.435	0.2969	0.169
2018-01-01	15.7	27.514	268.171	7.997	3.2975	2.0782
2018-01-04	14.9	28.786	422.484	7.83	2.5231	1.5949
2018-01-13	24.6	22.361	63.6021	8.54	5.932	3.7302
2018-01-17	18.3	30.912	272.174	8.0558	4.3619	2.7973
2018-01-19	17.6	31.345	310.898	7.9998	3.9815	2.5522
2018-01-22	15.3	32.248	335.876	7.9446	3.7038	2.3673
2018-01-25	17.3	31.086	285.545	8.0273	4.1806	2.676
2018-01-28	22.7	28.855	100.172	8.4171	6.8794	4.4327
2018-01-31	23.2	29.568	182.39	8.2319	5.3129	3.4365

## Sheet: Figure 2
Clearance rate ( L h-1 ind-1) of juvenile Ostrea chilensis exposed to different combinations of temperature and pCO2 in relation to time.
pCO2	Temperature	Time 0 (days)	Time 10 (days)	Time 20 (days)	Time 30 (days)	Time 60 (days)
Low pCO2 (target value: 400 µatm)	10	0.281158	0.192966	0.305	0.385175	0.0615223
	10	0.200722	0.235749	0.236308	0.14672	0.528567
	10	0.0451447	0.0118114	0.305	0.266	0.0173354
	10	0.108536	0.129	0.488152	0.266	0.423048
	10	0.212977	0.0747527	0.189515	0.266	0.258
	15	0.263389	0.19	0.422858	0.189319	0.113746
	15	0.195118	0.136263	0.638834	0.307495	0.0443546
	15	0.23	0.180789	0.267225	0.257574	0.0180873
	15	0.23	0.189719	0.422858	0.189319	0.418624
	15	0.23	0.252105	0.362516	0.00288817	0.149
	20	0.21666	0.206564	0.179337	0.201	0.318777
	20	0.259	0.21179	0.273839	0.19098	0.166
	20	0.235027	0.236329	0.154072	0.068369	0.0491183
	20	0.0346286	0.733703	0.914408	0.407852	0.12928
	20	0.55111	0.786353	0.26096	0.135076	0.166
High pCO2 (target value: 1000 µtm)	10	0	0.00859035	0.371304	0.189	0.347013
	10	0.148516	0.111517	0.176701	0.0237317	0.107829
	10	0.0135674	0.340188	0.241264	0.368487	0.632491
	10	0.237859	0.188529	0.286052	0.0316438	0.612058
	10	0.0134352	0.172408	0.519574	0.300424	0.0266251
	15	0.234475	0.11082	0.161961	0.371424	0
	15	0.390924	0.222971	0.206151	0.495891	0.699426
	15	0.234475	0.00392907	0.0115505	0.00194827	0.127191
	15	0.234475	0.113	0.260823	0.199057	0.585622
	15	0.0780273	0.113	0.471488	0.0251366	0.00661735
	20	0.0809545	0.348337	0.421745	0.144511	0.0769863
	20	0.327505	0.331216	0.787078	0.245544	0.291727
	20	0.0474758	0.149714	0.370863	0.419498	0.495991
	20	0.259265	0.519766	0.267903	0.396678	0.791324
	20	0.36304	0.579835	0.73309	0.341125	0.8383

## Sheet: Figure 3
Absorption efficiency (%) of juvenile Ostrea chilensis exposed to different combinations of temperature and pCO2 in relation to time.
pCO2	Temperature	Time 10 (days)	Time 20 (days)	Time 30 (days)	Time 60 (days)
Low pCO2 (target value: 400 µatm)	10	91.9187	89.6406	84.0471	92.5112
	10	97.4331	91.9511	90.4127	80.6147
	10	91.9466	93.2207	86.7567	91.4329
	10	95.8358	84.7826	87.072	87.592
	10	89.4725	92.8238	87.072	85.8108
	15	80.6376	83.5098	53.3782	83.6609
	15	95.4476	95.9658	52.0269	79.5044
	15	96.098	90.9518	81.855	54.2791
	15	80.2585	90.9814	52.2726	82.2635
	15	88.2379	91.0878	79.5908	80.0061
	20	86.8147	91.0878	78.9105	77.5337
	20	89.4776	95.1028	86.5576	77.251
	20	92.3239	93.9322	81.4374	72.6857
	20	93.2904	93.855	73.6779	81.081
	20	79.1596	95.2982	82.2386	77.7026
High pCO2 (target value: 1000 µtm)	10	90.2916	83.9916	82.2635	77.615
	10	86.386	89.6352	84.026	76.4405
	10	79.054	86.4864	82.8828	80.4811
	10	92.1171	86.5847	79.1505	75.164
	10	90.777	85.1013	83.9303	77.425
	15	88.2919	86.0453	83.197	86.2612
	15	87.7101	74.6087	76.8606	93.3211
	15	73.7714	86.3565	77.6247	82.2635
	15	96.7688	80.4898	81.1806	76.3513
	15	80.5555	86.8347	78.7161	63.7386
	20	87.4559	85.5386	87.3447	83.7837
	20	90.2916	86.1351	81.8965	79.8133
	20	87.7209	81.5182	85.3298	76.4405
	20	93.4618	89.6992	84.8296	66.5765
	20	92.9811	86.7069	83.7087	81.9126

## Sheet: Figure 4
Absorption rate (mg h-1 ind-1) of juvenile Ostrea chilensis exposed to different combinations of temperature and pCO2 in relation to time.
pCO2	Temperature	Time 10 (days)	Time 20 (days)	Time 30 (days)	Time 60 (days)
Low pCO2 (target value: 400 µatm)	10	0.324893	0.500233	0.592974	0.104251
	10	0.420737	0.398007	0.242982	0.780492
	10	0.0198926	0.520212	0.422624	0.0290329
	10	0.226133	0.758082	0.424164	0.678751
	10	0.12251	0.322223	0.424164	0.404923
	15	0.280223	0.646825	0.185103	0.174306
	15	0.238231	1.12295	0.293035	0.0645928
	15	0.31823	0.445188	0.386191	0.0179829
	15	0.278905	0.704696	0.181269	0.630791
	15	0.407466	0.604841	0.00421056	0.21792
	20	0.328476	0.299215	0.289904	0.452722
	20	0.347116	0.477026	0.302794	0.234502
	20	0.399655	0.265089	0.101985	0.0653953
	20	1.25375	1.572	0.55042	0.192002
	20	1.14018	0.455526	0.203474	0.235873
High pCO2 (target value: 1000 µtm)	10	0.0142073	0.571241	0.272842	0.518334
	10	0.176457	0.290116	0.0365255	0.150978
	10	0.492604	0.382203	0.559424	0.932401
	10	0.318107	0.45367	0.0458772	0.923397
	10	0.286674	0.809912	0.461857	0.0423815
	15	0.179224	0.255266	0.56602	0
	15	0.358222	0.281728	0.698143	1.19557
	15	0.00530924	0.43516	0.00277016	0.191654
	15	0.199538	0.38454	0.295995	0.819008
	15	0.166106	0.749925	0.0362431	0.00772575
	20	0.558011	0.660795	0.231202	0.118148
	20	0.547788	1.2418	0.36834	0.426486
	20	0.240557	0.553761	0.655669	0.694467
	20	0.889808	0.440169	0.616368	0.965004
	20	0.987538	1.1643	0.523045	1.25778

## Sheet: Figure 5
Oxygen uptake (mL h-1 ind-1) of juvenile Ostrea chilensis exposed to different combinations of temperature and pCO2 in relation to time.
pCO2	Temperature	Time 0 (days)	Time 10 (days)	Time 20 (days)	Time 30 (days)	Time 60 (days)
Low pCO2 (target value: 400 µatm)	10	0.02394	0.018088	0.073	0.0167004	0.0422053
	10	0.0695882	0.0733353	0.133584	0.0830375	0.0315467
	10	0.0550324	0.0294618	0.04266	0	0.035
	10	0.0659525	0.00642353	0.03045	0.033246	0.0606667
	10	0.0700412	0.0483618	0.0869767	0.033246	0.00567
	15	0.04	0.0338897	0.068412	0.00400909	0.0254831
	15	0.04	0.114419	0.106129	0.211989	0.0669215
	15	0.04	0.0247605	0.0414	0.102878	0.0290804
	15	0.04	0.00980795	0.0681724	0.00918191	0.0306463
	15	0.04	0.105668	0.0579462	0.00542872	0.0184891
	20	0.0500348	0.121285	0.0794214	0.00545116	0.072884
	20	0.0567	0.110648	0.143325	0.195167	0.052
	20	0.15613	0.122758	0.126976	0.06804	0.03591
	20	0.0261465	0.234303	0.223708	0.144834	0.00728
	20	0.12107	0.179703	0.107683	0.114947	0.0922133
High pCO2 (target value: 1000 µtm)	10	0.027	0.0170066	0.092	0.067	0.05005
	10	0.0149882	0.0179016	0.110175	0.0103297	0.06006
	10	0.0231204	0.0743607	0	0.0904135	0.104895
	10	0.0422471	0.0455459	0.057834	0.0773878	0.125685
	10	0.0267852	0.102155	0.198826	0.088816	0.04277
	15	0.112825	0.075684	0.078975	0.031185	0.0182593
	15	0.0922133	0.09191	0.0468	0.117256	0.0953186
	15	0.112825	0.075684	0.0486	0.019845	0.031185
	15	0.112825	0.059458	0.0747011	0.11791	0.111244
	15	0.133437	0.075684	0.0547105	0.11433	0.06615
	20	0.136747	0.19656	0.18711	0.157074	0.135503
	20	0.0144529	0.0756	0.124971	0.0942446	0.0643881
	20	0.098	0.10206	0.115813	0.142884	0.13797
	20	0.0978438	0.0823698	0.178277	0.137043	0.16758
	20	0.142332	0.101483	0.103803	0.147101	0.135311

## Sheet: Figure 6
Scope for growth (J h-1 ind-1) of juvenile Ostrea chilensis exposed to different combinations of temperature and pCO2 in relation to time.
pCO2	Temperature	Time 10 (days)	Time 20 (days)	Time 30 (days)	Time 60 (days)
Low pCO2 (target value: 400 µatm)	10	6.4628	9.04388	12.1201	1.34939
	10	7.3761	5.69982	3.45018	15.7626
	10	-0.168544	10.0755	8.8751	-0.0872504
	10	4.62097	15.3138	8.24586	13.0465
	10	1.61031	5.03586	8.24586	8.39055
	15	5.21027	12.2219	3.80738	3.15332
	15	2.72591	21.4699	1.93515	0.0247106
	15	6.1901	8.52508	6.06274	-0.201059
	15	5.66183	13.442	3.62392	12.6367
	15	6.45399	11.5485	-0.0196098	4.20838
	20	4.48441	4.70303	5.9795	8.05677
	20	5.08754	7.16539	2.47485	3.8883
	20	5.94988	3.04005	0.787695	0.658693
	20	21.6662	28.5602	8.67664	3.88718
	20	20.3678	7.42315	1.98549	3.11829
High pCO2 (target value: 1000 µtm)	10	-0.0400765	10.1711	4.40162	9.88901
	10	3.34936	3.89994	0.561474	1.97535
	10	8.8649	8.02627	9.94867	17.493
	10	5.77387	8.37618	-0.576598	16.8902
	10	3.98726	13.0515	7.93155	0.0388889
	15	2.25759	3.78898	11.2658	-0.363361
	15	5.69366	4.98496	12.3276	23.2102
	15	-1.39462	8.17123	-0.336742	3.40416
	15	3.00709	6.5888	3.86948	14.9854
	15	1.98212	14.6597	-1.51405	-1.15414
	20	7.80668	10.1532	1.72947	-0.215404
	20	9.99911	23.5909	5.85968	7.67489
	20	3.02071	9.32431	10.9256	11.8382
	20	17.0468	5.69585	10.2166	16.9303
	20	18.7188	22.3847	8.05663	23.7207
